# Supplementary material for: Seroepidemiology of pertussis in Huzhou: A population-based, cross-sectional study
Source: PLoS One. 2024 May 20;19(5):e0303508. doi: 10.1371/journal.pone.0303508 (PMC11104605; doi:10.1371/journal.pone.0303508)
Supplement: S1 File — (XLSX) [file pone.0303508.s001.xlsx]

## Sheet: Sheet
number	name	gender	age	id	pt_IgG	result40	history of vaccination
DQ227	***	male	42	******	9.4	negtive
S115	***	female	2.66667	******	48.6	postive	4
DQ095	***	male	25	******	<5	negtive
DQ009	***	female	20	******	<5	negtive
DQ071	***	male	20	******	<5	negtive
DQ010	***	male	20	******	<5	negtive
DQ061	***	male	25	******	19.9	negtive
DQ310	***	female	51	******	<5	negtive
93	***	male	2.48049	******	64.6	postive	4
228	***	female	1	******	6.6	negtive	3
DQ120	***	female	30	******	<5	negtive
DQ114	***	female	34	******	5.2	negtive
DQ078	***	female	23	******	<5	negtive
DQ292	***	female	48	******	<5	negtive
22	***	female	3.04175	******	45.4	postive	4
DQ101	***	male	30	******	12.1	negtive
DQ109	***	male	35	******	8.7	negtive
DQ205	***	male	47	******	20.5	negtive
DQ397	***	female	52	******	<5	negtive
DQ189	***	female	32	******	5	negtive
DQ207	***	female	45	******	7.1	negtive
S148	***	female	0.110731	******	<5	negtive	9
234	***	male	2.33539	******	18	negtive	9
S167	***	male	5	******	<5	negtive	9
DQ138	***	female	39	******	8.5	negtive
DQ300	***	male	40	******	<5	negtive
DQ384	***	male	74	******	45.7	postive
72	***	male	0.0903491	******	5.2	negtive	0
8	***	male	0.136893	******	<5	negtive	1
172	***	female	0.29	******	8.5	negtive	0
7	***	female	0.25	******	<5	negtive	1
232	***	female	3.22793	******	26.7	negtive	4
212	***	female	4.69541	******	11.2	negtive	4
DQ037	***	male	28	******	<5	negtive
DQ113	***	female	31	******	<5	negtive
DQ136	***	male	32	******	<5	negtive
DQ167	***	male	33	******	11.5	negtive
DQ107	***	male	34	******	<5	negtive
DQ131	***	female	34	******	<5	negtive
DQ145	***	male	37	******	<5	negtive
DQ254	***	male	46	******	9.7	negtive
DQ305	***	female	50	******	8.7	negtive
DQ335	***	female	51	******	18.4	negtive
DQ301	***	female	52	******	<5	negtive
DQ377	***	female	55	******	12.5	negtive
DQ308	***	male	57	******	<5	negtive
DQ303	***	female	58	******	16.7	negtive
DQ390	***	male	60	******	26.3	negtive
DQ309	***	female	65	******	8	negtive
DQ325	***	male	69	******	5.6	negtive
DQ369	***	female	78	******	10.3	negtive
176	***	male	0.186174	******	<5	negtive	1
S127	***	female	0.666667	******	6	negtive	3
63	***	male	0.92	******	155.2	postive	3
143	***	male	1.54689	******	15.6	negtive	4
17	***	female	3.11841	******	64.9	postive	4
221	***	male	3.17317	******	11.5	negtive	4
120	***	male	3.47981	******	13	negtive	4
119	***	male	0.13963	******	<5	negtive	0
S120	***	female	0.916667	******	19.7	negtive	3
S114	***	male	1	******	20.6	negtive	3
183	***	male	1	******	31.8	negtive	3
S042	***	male	2.5	******	67.4	postive	4
121	***	male	2.73511	******	10.2	negtive	4
130	***	male	2.76523	******	49.5	postive	4
30	***	male	2.95962	******	24.5	negtive	4
31	***	male	3.01985	******	23.6	negtive	4
52	***	female	5.95209	******	<5	negtive	4
DQ306	***	female	61	******	12.1	negtive
S033	***	female	5	******	14.2	negtive	4
DQ144	***	female	38	******	<5	negtive
DQ232	***	male	40	******	9	negtive
DQ135	***	female	35	******	<5	negtive
DQ055	***	female	22	******	7.2	negtive
DQ224	***	female	41	******	<5	negtive
214	***	male	0.925394	******	19.6	negtive	3
DQ034	***	female	27	******	<5	negtive
DQ391	***	male	58	******	<5	negtive
DQ097	***	male	21	******	14.4	negtive
101	***	male	1.31143	******	29.5	negtive	3
DQ099	***	male	24	******	21.2	negtive
DQ054	***	female	24	******	<5	negtive
DQ284	***	male	46	******	5.5	negtive
55	***	female	4.57769	******	<5	negtive	4
S158	***	male	4	******	11.8	negtive	4
DQ116	***	male	35	******	13.9	negtive
DQ176	***	male	34	******	8	negtive
S170	***	male	0.285616	******	<5	negtive	1
35	***	female	4.91992	******	<5	negtive	4
S069	***	female	2	******	58.4	postive	4
160	***	female	0.238193	******	<5	negtive	9
DQ047	***	male	21	******	<5	negtive
S084	***	female	3	******	51.9	postive	9
DQ079	***	female	20	******	61.4	postive
DQ253	***	male	44	******	5.9	negtive
DQ255	***	male	49	******	<5	negtive
DQ347	***	female	56	******	<5	negtive
DQ168	***	male	31	******	<5	negtive
DQ051	***	male	20	******	6.9	negtive
DQ022	***	male	20	******	<5	negtive
DQ049	***	male	21	******	<5	negtive
DQ085	***	male	21	******	62.8	postive
DQ096	***	male	22	******	9.2	negtive
DQ063	***	male	22	******	<5	negtive
DQ013	***	male	22	******	<5	negtive
DQ019	***	female	23	******	95.7	postive
DQ026	***	female	24	******	<5	negtive
DQ074	***	male	25	******	27.6	negtive
DQ112	***	male	35	******	7.3	negtive
DQ237	***	female	42	******	<5	negtive
DQ060	***	male	20	******	6.2	negtive
DQ105	***	male	39	******	9.2	negtive
DQ119	***	female	30	******	12.5	negtive
DQ225	***	female	45	******	<5	negtive
DQ070	***	male	25	******	6.3	negtive
DQ277	***	female	44	******	10.9	negtive
DQ278	***	female	44	******	<5	negtive
DQ006	***	male	20	******	<5	negtive
DQ256	***	female	40	******	<5	negtive
DQ001	***	female	22	******	<5	negtive
DQ185	***	male	30	******	13.1	negtive
S101	***	male	2.16667	******	8.1	negtive	2
DQ072	***	male	21	******	<5	negtive
194	***	male	0.824093	******	23	negtive	3
S131	***	female	5	******	23.6	negtive	4
DQ048	***	female	26	******	113.5	postive
DQ156	***	female	32	******	<5	negtive
89	***	male	0.15332	******	<5	negtive	1
136	***	female	4.08761	******	<5	negtive	4
151	***	female	6.02875	******	<5	negtive	4
DQ115	***	female	30	******	5.3	negtive
DQ193	***	female	32	******	8.7	negtive
DQ192	***	male	39	******	7	negtive
DQ197	***	female	31	******	10.2	negtive
DQ187	***	female	33	******	14	negtive
DQ166	***	female	36	******	<5	negtive
DQ250	***	male	41	******	<5	negtive
DQ052	***	female	22	******	24.9	negtive
DQ226	***	female	49	******	16.3	negtive
DQ352	***	male	53	******	6.9	negtive
DQ223	***	female	47	******	5.5	negtive
DQ399	***	female	62	******	7.2	negtive
DQ396	***	female	51	******	<5	negtive
DQ318	***	female	50	******	6.7	negtive
DQ118	***	female	34	******	<5	negtive
DQ272	***	male	44	******	5.9	negtive
DQ387	***	female	50	******	15.6	negtive
DQ211	***	female	46	******	10.8	negtive
DQ214	***	male	48	******	13.2	negtive
DQ190	***	female	36	******	17	negtive
108	***	male	5.01848	******	<5	negtive	9
DQ269	***	female	42	******	<5	negtive
S169	***	male	1.16667	******	11.9	negtive	3
S009	***	male	5	******	20.8	negtive	4
DQ064	***	male	20	******	10.5	negtive
DQ031	***	male	24	******	<5	negtive
S054	***	female	4	******	19.3	negtive	9
DQ007	***	male	22	******	<5	negtive
DQ003	***	male	23	******	<5	negtive
S154	***	male	2	******	9	negtive	4
6	***	female	0.988364	******	32.1	negtive	3
S125	***	female	3	******	9.5	negtive	4
DQ147	***	female	39	******	10.9	negtive
DQ388	***	female	55	******	7.6	negtive
DQ271	***	female	49	******	14.3	negtive
DQ400	***	female	52	******	7.2	negtive
DQ259	***	male	47	******	39.1	negtive
DQ157	***	male	30	******	7.9	negtive
DQ261	***	male	47	******	6.5	negtive
DQ057	***	female	29	******	<5	negtive
DQ035	***	female	27	******	7.5	negtive
S053	***	female	5	******	<5	negtive	4
DQ188	***	male	31	******	27.4	negtive
DQ137	***	male	33	******	<5	negtive
210	***	female	4.42437	******	12.3	negtive	4
DQ359	***	female	52	******	<5	negtive
DQ265	***	male	47	******	17.8	negtive
DQ231	***	female	43	******	10	negtive
54	***	male	2.85284	******	60.6	postive	4
DQ200	***	female	35	******	<5	negtive
80	***	male	2.48323	******	13.9	negtive	4
DQ084	***	male	21	******	9.1	negtive
DQ073	***	male	21	******	85.8	postive
DQ004	***	male	21	******	<5	negtive
208	***	female	2.41478	******	22.3	negtive	4
S149	***	female	0.107991	******	15.2	negtive	0
DQ158	***	female	39	******	6.3	negtive
DQ267	***	female	47	******	14.2	negtive
206	***	male	1	******	27.3	negtive	3
DQ126	***	female	31	******	<5	negtive
S030	***	male	3.91667	******	9.5	negtive	4
DQ217	***	female	42	******	<5	negtive
139	***	female	3.3128	******	19.8	negtive	4
DQ206	***	female	49	******	9.8	negtive
DQ353	***	female	61	******	<5	negtive
184	***	female	3.30732	******	<5	negtive	4
223	***	female	4.68446	******	5.3	negtive	4
DQ257	***	female	40	******	<5	negtive
DQ274	***	female	48	******	9.7	negtive
DQ356	***	female	58	******	5.7	negtive
DQ394	***	female	70	******	<5	negtive
DQ239	***	male	40	******	10.3	negtive
DQ146	***	female	38	******	<5	negtive
DQ234	***	female	41	******	5.4	negtive
DQ149	***	male	32	******	7.3	negtive
S144	***	female	3.16667	******	22.3	negtive	4
S116	***	male	3.16667	******	6.8	negtive	4
15	***	male	4.2245	******	<5	negtive	4
115	***	male	2.75702	******	9.8	negtive	4
DQ077	***	female	22	******	<5	negtive
S147	***	male	2.91667	******	59.2	postive	4
DQ180	***	female	33	******	7.4	negtive
DQ236	***	female	45	******	9.6	negtive
118	***	male	0.95551	******	57.3	postive	3
DQ028	***	female	24	******	<5	negtive
DQ033	***	female	21	******	<5	negtive
DQ178	***	male	32	******	<5	negtive
DQ102	***	male	34	******	8.7	negtive
DQ111	***	female	37	******	9.7	negtive
DQ151	***	male	33	******	<5	negtive
14	***	male	0.27	******	40.7	postive	3
DQ083	***	female	24	******	7	negtive
DQ220	***	male	43	******	18	negtive
DQ027	***	female	27	******	<5	negtive
187	***	male	0.714579	******	34	negtive	3
149	***	female	2.04517	******	27.6	negtive	4
DQ121	***	male	30	******	10.8	negtive
DQ142	***	male	34	******	7	negtive
DQ153	***	male	36	******	17.8	negtive
DQ025	***	male	23	******	<5	negtive
DQ094	***	male	22	******	12.9	negtive
113	***	male	1.60438	******	<5	negtive	3
S057	***	male	0.75	******	116.5	postive	3
169	***	male	2.3655	******	5.7	negtive	4
DQ086	***	male	26	******	<5	negtive
DQ298	***	female	47	******	<5	negtive
209	***	male	5.5332	******	7.5	negtive	4
DQ212	***	male	45	******	<5	negtive
DQ175	***	male	35	******	15.1	negtive
DQ275	***	male	45	******	9	negtive
DQ198	***	female	38	******	5.8	negtive
207	***	male	1.54141	******	10.3	negtive	4
116	***	male	1.44011	******	46.2	postive	3
DQ075	***	male	24	******	<5	negtive
229	***	male	3.39767	******	10.8	negtive	9
DQ016	***	male	20	******	<5	negtive
DQ046	***	male	23	******	<5	negtive
S073	***	male	0.916667	******	41.5	postive	3
S136	***	male	5	******	<5	negtive	4
DQ021	***	male	20	******	<5	negtive
DQ081	***	female	26	******	9.2	negtive
S008	***	male	4	******	7.7	negtive	4
DQ029	***	male	27	******	<5	negtive
DQ030	***	female	29	******	100.2	postive
S011	***	male	1	******	146.1	postive	3
S146	***	male	4	******	<5	negtive	4
DQ251	***	male	42	******	5.9	negtive
DQ395	***	male	54	******	50.1	postive
S164	***	female	1.91667	******	86.7	postive	4
DQ100	***	male	28	******	<5	negtive
DQ213	***	male	47	******	8.7	negtive
DQ279	***	female	48	******	7.8	negtive
DQ295	***	female	47	******	5.9	negtive
DQ164	***	male	32	******	<5	negtive
DQ195	***	male	32	******	8.2	negtive
DQ186	***	male	34	******	6.4	negtive
DQ171	***	female	36	******	<5	negtive
DQ182	***	female	38	******	10.1	negtive
DQ297	***	male	45	******	<5	negtive
DQ339	***	female	55	******	22.6	negtive
DQ203	***	male	48	******	34.1	negtive
DQ184	***	male	35	******	23.4	negtive
DQ177	***	female	39	******	<5	negtive
DQ244	***	female	49	******	<5	negtive
DQ098	***	male	27	******	11.9	negtive
DQ286	***	female	43	******	16.7	negtive
DQ361	***	male	53	******	8.1	negtive
3	***	male	0.0766598	******	5.5	negtive	0
152	***	female	0.194387	******	<5	negtive	9
99	***	female	0.227242	******	<5	negtive	9
S018	***	male	0.25	******	<5	negtive	0
S024	***	female	0.321233	******	26	negtive	0
66	***	male	0.799452	******	81.1	postive	9
71	***	male	0.81588	******	45.6	postive	9
S040	***	female	1.66667	******	38.9	negtive	9
166	***	male	1.77139	******	39.9	negtive	9
154	***	female	2.13826	******	14.6	negtive	9
S138	***	male	2.25	******	66.5	postive	9
S006	***	male	2.5	******	72.7	postive	9
S004	***	female	2.58333	******	26.3	negtive	9
S132	***	male	3.33333	******	86.1	postive	9
S152	***	female	3.83	******	<5	negtive	9
S159	***	female	4	******	5.2	negtive	9
231	***	male	4.38056	******	16.3	negtive	9
S161	***	male	5	******	<5	negtive	9
S080	***	female	3.33333	******	14.4	negtive	4
S048	***	female	3.75	******	<5	negtive	4
125	***	male	0.15332	******	6.3	negtive	0
DQ088	***	female	20	******	<5	negtive
DQ089	***	male	21	******	<5	negtive
S078	***	male	1.25	******	11.4	negtive	3
123	***	male	2.80082	******	6.9	negtive	4
DQ076	***	male	29	******	<5	negtive
68	***	female	5.26762	******	6.4	negtive	4
112	***	female	0.736482	******	40.7	postive	3
39	***	male	1.56331	******	28.9	negtive	4
S055	***	female	1.66667	******	27.5	negtive	4
DQ124	***	male	35	******	<5	negtive
DQ123	***	female	38	******	5.1	negtive
S104	***	female	3.83333	******	<5	negtive	4
DQ092	***	male	23	******	6	negtive
DQ067	***	female	29	******	<5	negtive
S098	***	male	3.75	******	<5	negtive	4
DQ065	***	male	20	******	<5	negtive
DQ090	***	male	29	******	<5	negtive
DQ183	***	female	31	******	<5	negtive
135	***	male	4	******	<5	negtive	9
50	***	male	3.9206	******	14.7	negtive	4
DQ170	***	male	33	******	6.2	negtive
S090	***	male	0.0410959	******	<5	negtive	0
196	***	female	2.63929	******	18.9	negtive	4
29	***	male	2.8501	******	43.8	postive	9
219	***	female	3.88501	******	14.4	negtive	4
170	***	male	5.46749	******	5.7	negtive	9
DQ024	***	male	24	******	102.4	postive
S151	***	male	0.416667	******	107.1	postive	3
S051	***	male	1.75	******	88.3	postive	4
199	***	female	2.94045	******	14.8	negtive	4
220	***	female	3.63313	******	9.6	negtive	4
49	***	female	3.68789	******	<5	negtive	4
75	***	male	4.56126	******	9.6	negtive	4
DQ127	***	male	37	******	5.6	negtive
DQ354	***	female	55	******	16.5	negtive
DQ053	***	female	26	******	<5	negtive
DQ204	***	male	49	******	37.4	negtive
82	***	female	4.12868	******	<5	negtive	4
180	***	male	4.87064	******	<5	negtive	4
S060	***	male	2.08333	******	75.3	postive	4
DQ246	***	female	41	******	9.6	negtive
26	***	female	2.92402	******	23.7	negtive	4
59	***	male	3.14031	******	51.9	postive	4
DQ020	***	male	22	******	<5	negtive
DQ235	***	female	40	******	<5	negtive
DQ276	***	male	43	******	<5	negtive
DQ263	***	male	49	******	<5	negtive
162	***	male	0.161533	******	21.6	negtive	0
58	***	female	4.70363	******	6.4	negtive	4
DQ218	***	male	45	******	<5	negtive
102	***	male	0.421629	******	<5	negtive	1
S140	***	male	0.416667	******	<5	negtive	1
DQ245	***	male	41	******	<5	negtive
DQ018	***	male	21	******	<5	negtive
DQ283	***	male	44	******	74.1	postive
DQ357	***	female	60	******	16.4	negtive
DQ139	***	male	30	******	8	negtive
DQ208	***	male	42	******	90.8	postive
DQ351	***	male	57	******	45.6	postive
DQ349	***	male	58	******	18.1	negtive
DQ221	***	female	47	******	<5	negtive
DQ319	***	female	74	******	18.6	negtive
DQ372	***	male	65	******	12.6	negtive
DQ379	***	female	70	******	50.6	postive
DQ281	***	female	46	******	<5	negtive
S150	***	male	2.92	******	40.2	postive	4
S095	***	male	2.08333	******	19.8	negtive	4
S075	***	female	0.75	******	68.6	postive	3
164	***	female	1.54415	******	13.1	negtive	4
DQ066	***	female	24	******	<5	negtive
DQ282	***	male	48	******	6.2	negtive
156	***	male	1.17	******	33.5	negtive	3
DQ179	***	male	37	******	19.3	negtive
DQ202	***	female	45	******	11.8	negtive
DQ350	***	female	55	******	<5	negtive
242	***	female	0.0273785	******	<5	negtive	0
193	***	male	0.0821355	******	14.2	negtive	0
S130	***	male	0.132648	******	16.4	negtive	1
61	***	male	0.1013	******	15.9	negtive	0
S002	***	female	0.0942922	******	<5	negtive	9
S003	***	female	0.0942922	******	<5	negtive	9
94	***	male	0.112252	******	<5	negtive	0
41	***	male	0.161533	******	10.7	negtive	1
S117	***	female	0.255479	******	9.7	negtive	1
S094	***	female	0.280137	******	39.2	negtive	2
S160	***	female	0.329452	******	64.7	postive	3
103	***	male	0.25	******	<5	negtive	2
S027	***	female	0.299315	******	<5	negtive	1
S072	***	male	0.5	******	59.6	postive	3
S044	***	male	0.5	******	103.2	postive	0
100	***	male	0.528405	******	23.7	negtive	3
S141	***	male	0.75	******	5.2	negtive	3
S029	***	female	0.75	******	29.3	negtive	3
S118	***	female	1.16667	******	16.5	negtive	3
131	***	male	1.60164	******	31.7	negtive	4
S143	***	male	1.75	******	77.7	postive	9
238	***	female	2.71047	******	22	negtive	4
S038	***	female	2.75	******	79.9	postive	4
138	***	female	2.9295	******	8.5	negtive	3
S058	***	female	3.41667	******	7	negtive	4
S021	***	male	5	******	<5	negtive	4
DQ296	***	male	47	******	12.7	negtive
DQ326	***	female	68	******	9	negtive
128	***	male	0.123203	******	<5	negtive	0
S063	***	male	0.833333	******	60	postive	3
S166	***	male	1.5	******	<5	negtive	4
65	***	female	3.10746	******	18.5	negtive	4
DQ017	***	male	20	******	<5	negtive
DQ062	***	male	20	******	<5	negtive
DQ068	***	female	20	******	<5	negtive
DQ041	***	male	20	******	<5	negtive
DQ011	***	male	20	******	<5	negtive
DQ002	***	female	20	******	<5	negtive
DQ059	***	male	21	******	9.1	negtive
DQ042	***	male	21	******	<5	negtive
DQ080	***	female	21	******	<5	negtive
DQ032	***	male	21	******	<5	negtive
DQ039	***	male	22	******	<5	negtive
DQ014	***	male	22	******	<5	negtive
DQ044	***	male	22	******	<5	negtive
DQ023	***	male	22	******	<5	negtive
DQ008	***	female	23	******	102.6	postive
DQ087	***	male	23	******	8.3	negtive
DQ093	***	female	23	******	13.2	negtive
DQ036	***	male	23	******	<5	negtive
DQ045	***	female	23	******	<5	negtive
DQ038	***	male	25	******	<5	negtive
DQ012	***	male	26	******	<5	negtive
DQ015	***	male	26	******	<5	negtive
DQ082	***	female	26	******	<5	negtive
DQ091	***	female	26	******	<5	negtive
DQ050	***	female	27	******	95	postive
DQ058	***	male	27	******	10.8	negtive
DQ056	***	female	27	******	12.6	negtive
DQ069	***	female	28	******	13.8	negtive
DQ191	***	male	30	******	8.9	negtive
DQ141	***	male	30	******	<5	negtive
DQ173	***	male	32	******	<5	negtive
DQ108	***	male	32	******	8.4	negtive
DQ130	***	female	33	******	<5	negtive
DQ155	***	female	33	******	8.1	negtive
DQ125	***	male	33	******	<5	negtive
DQ140	***	male	34	******	<5	negtive
DQ159	***	female	34	******	11.6	negtive
DQ150	***	female	35	******	<5	negtive
DQ134	***	male	35	******	<5	negtive
DQ133	***	female	35	******	<5	negtive
DQ172	***	male	35	******	<5	negtive
DQ106	***	male	35	******	6	negtive
DQ110	***	female	35	******	18.2	negtive
DQ128	***	male	36	******	<5	negtive
DQ181	***	female	37	******	8.9	negtive
DQ104	***	male	37	******	<5	negtive
DQ122	***	female	37	******	<5	negtive
DQ143	***	male	37	******	6.1	negtive
DQ199	***	female	37	******	<5	negtive
DQ103	***	male	37	******	12.3	negtive
DQ174	***	male	37	******	6.4	negtive
DQ148	***	female	37	******	8.4	negtive
DQ194	***	male	37	******	<5	negtive
DQ132	***	female	39	******	<5	negtive
DQ196	***	female	39	******	12.9	negtive
DQ165	***	female	39	******	10.9	negtive
DQ117	***	female	39	******	<5	negtive
DQ294	***	male	40	******	12.8	negtive
DQ215	***	male	40	******	<5	negtive
DQ264	***	female	40	******	<5	negtive
DQ238	***	male	41	******	9.6	negtive
DQ299	***	female	41	******	<5	negtive
DQ248	***	female	42	******	<5	negtive
DQ280	***	female	42	******	<5	negtive
DQ230	***	male	43	******	105.1	postive
DQ228	***	male	43	******	<5	negtive
DQ229	***	female	43	******	<5	negtive
DQ219	***	female	43	******	119.3	postive
DQ291	***	male	44	******	<5	negtive
DQ268	***	female	44	******	<5	negtive
DQ249	***	male	45	******	<5	negtive
DQ293	***	female	45	******	<5	negtive
DQ287	***	female	45	******	<5	negtive
DQ240	***	female	45	******	12	negtive
DQ290	***	male	46	******	14.8	negtive
DQ247	***	male	46	******	20.3	negtive
DQ270	***	female	47	******	7.4	negtive
DQ266	***	female	47	******	18.5	negtive
DQ273	***	female	47	******	<5	negtive
DQ262	***	female	47	******	<5	negtive
DQ289	***	female	48	******	<5	negtive
DQ252	***	female	48	******	9.8	negtive
DQ210	***	female	48	******	27.1	negtive
DQ260	***	female	48	******	<5	negtive
DQ243	***	female	48	******	<5	negtive
DQ258	***	male	48	******	<5	negtive
DQ241	***	female	49	******	<5	negtive
DQ216	***	male	49	******	47.2	postive
DQ233	***	female	49	******	<5	negtive
DQ288	***	male	49	******	12.1	negtive
DQ364	***	female	50	******	<5	negtive
DQ393	***	male	50	******	17.6	negtive
DQ333	***	male	50	******	<5	negtive
DQ385	***	female	50	******	<5	negtive
DQ392	***	male	51	******	13.7	negtive
DQ316	***	female	51	******	<5	negtive
DQ375	***	male	51	******	<5	negtive
DQ355	***	female	51	******	<5	negtive
DQ317	***	male	51	******	69.9	postive
DQ343	***	female	51	******	<5	negtive
DQ337	***	female	52	******	18	negtive
DQ334	***	male	52	******	<5	negtive
DQ373	***	male	53	******	13.1	negtive
DQ314	***	female	53	******	<5	negtive
DQ358	***	female	54	******	10.4	negtive
DQ338	***	female	54	******	5.7	negtive
DQ331	***	female	54	******	<5	negtive
DQ311	***	female	55	******	21	negtive
DQ378	***	female	55	******	<5	negtive
DQ383	***	female	55	******	13.5	negtive
DQ366	***	female	56	******	19.4	negtive
DQ368	***	female	56	******	19.3	negtive
DQ313	***	male	56	******	85.2	postive
DQ330	***	female	57	******	15.1	negtive
DQ312	***	male	57	******	10.4	negtive
DQ342	***	female	57	******	11.7	negtive
DQ336	***	female	58	******	<5	negtive
DQ304	***	male	58	******	5.2	negtive
DQ376	***	female	58	******	5.9	negtive
DQ340	***	female	58	******	6.2	negtive
DQ398	***	female	59	******	29.2	negtive
DQ345	***	female	59	******	5.4	negtive
DQ332	***	female	59	******	<5	negtive
DQ329	***	male	60	******	<5	negtive
DQ380	***	female	60	******	15.5	negtive
DQ348	***	female	61	******	<5	negtive
DQ302	***	female	61	******	8.7	negtive
DQ307	***	female	62	******	<5	negtive
DQ365	***	female	62	******	11.9	negtive
DQ327	***	female	63	******	16	negtive
DQ328	***	female	63	******	88.8	postive
DQ371	***	male	63	******	<5	negtive
DQ360	***	female	65	******	<5	negtive
DQ386	***	male	66	******	<5	negtive
DQ324	***	female	66	******	<5	negtive
DQ382	***	male	67	******	103.7	postive
DQ389	***	male	67	******	<5	negtive
DQ363	***	female	68	******	<5	negtive
DQ346	***	male	68	******	12.7	negtive
DQ322	***	male	68	******	27.8	negtive
DQ344	***	female	69	******	<5	negtive
DQ321	***	female	70	******	<5	negtive
DQ362	***	female	73	******	6.1	negtive
DQ323	***	female	74	******	<5	negtive
DQ320	***	male	76	******	5.2	negtive
DQ370	***	male	77	******	<5	negtive
DQ367	***	female	79	******	49.2	postive
DQ341	***	female	83	******	<5	negtive
146	***	male	0.0711841	******	<5	negtive	0
177	***	male	0.0793977	******	<5	negtive	1
175	***	female	0.0821355	******	13.1	negtive	0
43	***	male	0.0958248	******	6.3	negtive	0
37	***	female	0.156057	******	19.1	negtive	2
174	***	female	0.169747	******	10.9	negtive	1
45	***	male	0.188912	******	9.6	negtive	0
S096	***	male	0.255479	******	<5	negtive	2
98	***	male	0.2382	******	<5	negtive	1
81	***	male	0.25	******	26.1	negtive	2
S079	***	female	0.333333	******	<5	negtive	1
S070	***	male	0.333333	******	42.4	postive	2
145	***	female	0.391513	******	19	negtive	3
155	***	female	0.550308	******	<5	negtive	1
217	***	female	0.703628	******	12.2	negtive	3
140	***	female	0.810404	******	38.3	negtive	2
189	***	female	0.963723	******	5.4	negtive	3
85	***	female	0.982888	******	30.5	negtive	3
S137	***	male	1	******	30.2	negtive	3
188	***	female	1	******	10.1	negtive	3
S025	***	female	1.33	******	49.5	postive	3
S134	***	male	1.5	******	17.5	negtive	4
S022	***	male	1.66667	******	<5	negtive	1
S013	***	female	1.75	******	76.1	postive	4
114	***	male	1.90281	******	28.2	negtive	4
S157	***	male	2	******	11.8	negtive	4
137	***	male	2.0616	******	86.8	postive	4
S112	***	male	2.08333	******	95.4	postive	4
S165	***	male	2.5	******	33.6	negtive	4
S128	***	male	2.5	******	35.7	negtive	4
48	***	male	2.55989	******	26.7	negtive	4
S092	***	female	2.58333	******	18	negtive	4
21	***	male	2.64203	******	35.1	negtive	4
S059	***	male	2.66667	******	47.6	postive	4
S010	***	female	3	******	61	postive	4
57	***	female	3.02259	******	17.5	negtive	4
53	***	female	3.25257	******	8	negtive	2
23	***	male	3.64956	******	14.1	negtive	4
25	***	female	3.65503	******	<5	negtive	3
78	***	female	3.91786	******	41.6	postive	4
20	***	male	4.03285	******	7	negtive	4
S082	***	male	4	******	21.7	negtive	4
88	***	female	5.11431	******	5.2	negtive	4
S064	***	male	5	******	<5	negtive	4
S119	***	male	5	******	6.5	negtive	4
S113	***	male	5	******	<5	negtive	4
225	***	male	0.0301164	******	<5	negtive	0
S074	***	male	0.0860731	******	<5	negtive	0
S026	***	male	0.0860731	******	50.4	postive	0
86	***	female	0.1013	******	<5	negtive	1
S001	***	female	0.0915525	******	<5	negtive	1
S012	***	female	0.105251	******	<5	negtive	1
S014	***	female	0.105251	******	<5	negtive	1
117	***	male	0.123203	******	<5	negtive	1
211	***	female	0.145106	******	11.7	negtive	0
11	***	female	0.147844	******	<5	negtive	1
S067	***	female	0.162785	******	<5	negtive	0
134	***	male	0.156057	******	22.9	negtive	0
S105	***	male	0.205023	******	<5	negtive	2
S049	***	male	0.323973	******	<5	negtive	2
92	***	female	0.21	******	25.5	negtive	2
S036	***	female	0.23242	******	31.8	negtive	2
153	***	female	0.380561	******	20.9	negtive	1
132	***	male	0.451745	******	99.2	postive	2
S066	***	male	0.5	******	38.5	negtive	1
216	***	male	0.703628	******	24.8	negtive	3
218	***	male	0.531143	******	22	negtive	3
182	***	male	0.531143	******	36.5	negtive	3
S071	***	male	0.583333	******	26.7	negtive	3
181	***	male	0.635181	******	<5	negtive	2
201	***	male	0.5	******	15.7	negtive	3
S019	***	female	0.75	******	66.4	postive	3
S039	***	male	0.75	******	22	negtive	3
235	***	male	0.81588	******	<5	negtive	3
S023	***	female	0.75	******	69.3	postive	3
S007	***	female	0.833333	******	70.4	postive	3
S065	***	female	0.916667	******	28.6	negtive	3
S153	***	female	0.916667	******	7.5	negtive	3
158	***	male	0.988364	******	8.7	negtive	3
S061	***	male	1	******	44.1	postive	3
40	***	male	0.991102	******	20.8	negtive	3
S106	***	male	1	******	39.5	negtive	3
S163	***	male	1.08333	******	51.2	postive	3
S046	***	female	1	******	15.5	negtive	3
159	***	male	1.08	******	<5	negtive	3
195	***	male	1.22382	******	9.7	negtive	3
165	***	male	1.25394	******	14	negtive	3
S077	***	female	1.41667	******	25.5	negtive	3
S110	***	male	1.5	******	10.5	negtive	4
110	***	male	1.55236	******	17.1	negtive	4
S034	***	female	1.58333	******	<5	negtive	4
S145	***	male	1.66667	******	34.5	negtive	4
222	***	male	1.79055	******	28.1	negtive	4
157	***	male	1.90828	******	55.7	postive	4
S047	***	female	1.91667	******	94.5	postive	4
230	***	female	1.96851	******	28.3	negtive	4
S085	***	male	2	******	48.3	postive	3
S108	***	male	2	******	51.9	postive	4
S043	***	male	2	******	19.2	negtive	4
S068	***	male	2	******	142.3	postive	4
70	***	male	2.07255	******	46.9	postive	4
76	***	female	2.17385	******	23	negtive	4
S020	***	male	2.16667	******	47.7	postive	4
28	***	female	2.34634	******	51.5	postive	4
S087	***	female	2.5	******	10.7	negtive	4
18	***	female	2.55715	******	10.7	negtive	4
105	***	male	2.55715	******	8.6	negtive	9
47	***	female	2.55715	******	56.4	postive	4
56	***	female	2.5681	******	24.3	negtive	4
197	***	male	2.63107	******	10.3	negtive	4
S156	***	female	2.75	******	83.2	postive	4
S045	***	male	2.66667	******	23	negtive	4
S121	***	female	2.75	******	51.7	postive	4
51	***	female	2.77892	******	43.1	postive	4
16	***	male	2.80082	******	33.3	negtive	4
34	***	female	2.84189	******	8.9	negtive	4
5	***	female	2.89938	******	14.4	negtive	4
148	***	male	2.98152	******	17.5	negtive	4
215	***	male	2.91	******	9.8	negtive	4
S124	***	female	3	******	8.6	negtive	4
33	***	female	3.01164	******	29.8	negtive	4
S076	***	male	3	******	47	postive	4
27	***	male	3.04997	******	36.1	negtive	4
38	***	female	3.05544	******	21.9	negtive	4
147	***	male	3.30459	******	22	negtive	4
S168	***	female	3.5	******	16.6	negtive	4
213	***	male	3.53183	******	11.1	negtive	4
S135	***	male	0.25	******	29.9	negtive	4
13	***	female	3.70979	******	24.3	negtive	4
S123	***	female	0.25	******	50.7	postive	4
186	***	female	4.01916	******	7.7	negtive	4
S015	***	female	4	******	<5	negtive	4
S129	***	female	4	******	8.5	negtive	4
S083	***	female	4	******	<5	negtive	4
S052	***	female	4	******	<5	negtive	4
S093	***	female	4	******	<5	negtive	4
179	***	male	4.39699	******	<5	negtive	4
S162	***	male	4	******	9.6	negtive	4
S099	***	female	4	******	87.6	postive	4
S088	***	male	4	******	8.4	negtive	4
S032	***	female	4	******	32	negtive	4
S111	***	male	4	******	11.6	negtive	9
S089	***	male	5	******	8.9	negtive	4
S133	***	female	5	******	66.7	postive	4
S155	***	female	5	******	10.2	negtive	4
2	***	female	5.69747	******	16.7	negtive	4
S086	***	female	5	******	<5	negtive	4
S100	***	female	5	******	7.8	negtive	4
DQ161	***	female	35	******	<5	negtive
73	***	male	0.169747	******	18	negtive	1
S081	***	female	4	******	<5	negtive	4
DQ152	***	male	32	******	<5	negtive
DQ040	***	male	27	******	<5	negtive
DQ201	***	female	40	******	<5	negtive
DQ381	***	female	56	******	<5	negtive
DQ374	***	male	63	******	<5	negtive
DQ285	***	male	47	******	6.6	negtive
S050	***	male	0.583333	******	191.8	postive	3
150	***	female	2.78987	******	25.7	negtive	4
77	***	female	2.94593	******	26.9	negtive	4
DQ129	***	female	37	******	<5	negtive
DQ162	***	male	32	******	10.5	negtive
DQ315	***	female	54	******	<5	negtive
DQ209	***	male	44	******	22	negtive
DQ242	***	female	47	******	7.6	negtive
67	***	male	0.640657	******	13.1	negtive	9
DQ160	***	female	34	******	<5	negtive
S016	***	female	2.83333	******	53.8	postive	4
24	***	male	3.93429	******	5.5	negtive	4
S035	***	female	2.33333	******	69.6	postive	4
S062	***	female	2.66667	******	23.6	negtive	4
12	***	female	3.5948	******	31.7	negtive	4
111	***	male	0.123203	******	6.4	negtive	9
133	***	male	2.37372	******	54.8	postive	4
144	***	male	0.175222	******	<5	negtive	1
DQ154	***	female	34	******	<5	negtive
DQ163	***	female	39	******	<5	negtive
DQ222	***	female	45	******	17.3	negtive
95	***	female	2.28063	******	23.7	negtive	4
DQ005	***	male	22	******	<5	negtive
DQ043	***	male	21	******	<5	negtive
192	***	female	0.580424	******	16.5	negtive	3
S139	***	female	2.66667	******	37.5	negtive	4
107	***	female	3.70157	******	13.2	negtive	4
109	***	male	5.0924	******	<5	negtive	4
DQ169	***	female	37	******	13.4	negtive
1	***	male	0.019165		55.1	postive	0
190	***	male	0.0246407		<5	negtive	0
202	***	male	0.0711841		11.9	negtive	0
203	***	male	0.0711841		6.1	negtive	0
204	***	male	0.0246407		34.8	negtive	0
233	***	male	0.0410678		13.3	negtive	0
240	***	male	0.0164271		17.2	negtive	0
243	***	male	0.0355921		28.1	negtive	0
4	***	male	0.019165		<5	negtive	0
42	***	male	0.0273785		31	negtive	0
62	***	male	0.019165		9.8	negtive	0
91	***	male	0.0833333		<5	negtive	0
S056	***	male	0.0833333		15.5	negtive	0
237	***	male	0.2491		<5	negtive	1
S107	***	male	0.0465753		<5	negtive	1
127	***	male	0.0219028		12.2	negtive	9
129	***	male	0.0833333		38.4	negtive	9
173	***	male	0.0410678		7	negtive	9
178	***	male	0.1287		11.4	negtive	9
224	***	male	0.1506		<5	negtive	9
226	***	male	0.019165		<5	negtive	9
S017	***	male	0.0438356		<5	negtive	9
S028	***	male	0.0997717		24.4	negtive	9
74	***	male	0.9167		25.7	negtive	3
79	***	male	0.416667		66.1	postive	3
S109	***	male	1.08333		15.5	negtive	3
122	***	male	1.5		68.5	postive	4
171	***	male	1.08		42.5	postive	9
205	***	male	2.08		7.8	negtive	1
198	***	male	2		20.3	negtive	4
S041	***	male	2		67.8	postive	4
S102	***	male	1.83333		57.3	postive	4
S122	***	male	2.66667		35	negtive	9
S142	***	male	2.08333		14.5	negtive	9
104	***	male	3		92.9	postive	3
168	***	male	3.5		17.9	negtive	4
S091	***	male	3.91667		5.5	negtive	4
185	***	male	4		6.9	negtive	9
S103	***	male	3.58333		<5	negtive	9
X006	***	male	6		18	negtive
X007	***	male	6		<5	negtive
X008	***	male	6		<5	negtive
X009	***	male	6		<5	negtive
X010	***	male	6		60.7	postive
X016	***	male	6		6.5	negtive
X017	***	male	6		10.4	negtive
X019	***	male	6		<5	negtive
X020	***	male	6		17.4	negtive
X026	***	male	6		9.4	negtive
X027	***	male	6		9.9	negtive
X028	***	male	6		<5	negtive
X029	***	male	6		63.5	postive
X030	***	male	6		<5	negtive
32	***	male	5		<5	negtive	4
X196	***	male	8		15.7	negtive
X197	***	male	8		8.8	negtive
X198	***	male	8		<5	negtive
X199	***	male	8		<5	negtive
X200	***	male	8		10.3	negtive
X206	***	male	8		<5	negtive
X208	***	male	8		12.1	negtive
X209	***	male	8		8.2	negtive
X210	***	male	8		<5	negtive
X216	***	male	8		<5	negtive
X217	***	male	8		<5	negtive
X218	***	male	8		15.4	negtive
X219	***	male	8		<5	negtive
X220	***	male	8		9.9	negtive
X291	***	male	9		<5	negtive
X292	***	male	9		11	negtive
X293	***	male	9		13.4	negtive
X294	***	male	9		<5	negtive
X295	***	male	9		7.4	negtive
X296	***	male	9		<5	negtive
X297	***	male	9		<5	negtive
X298	***	male	9		10.6	negtive
X299	***	male	9		22.8	negtive
X300	***	male	9		19.2	negtive
X301	***	male	9		10.7	negtive
X303	***	male	9		66.1	postive
X304	***	male	9		<5	negtive
X305	***	male	9		6.3	negtive
X306	***	male	9		10.8	negtive
X307	***	male	9		107.1	postive
X308	***	male	9		59.6	postive
X310	***	male	9		8.7	negtive
X311	***	male	9		<5	negtive
X312	***	male	9		<5	negtive
X314	***	male	9		13.5	negtive
X315	***	male	9		<5	negtive
X316	***	male	9		21.6	negtive
X317	***	male	9		<5	negtive
X318	***	male	9		12.5	negtive
X319	***	male	9		<5	negtive
X320	***	male	9		<5	negtive
X123	***	male	10		<5	negtive
X124	***	male	10		11.6	negtive
X125	***	male	10		<5	negtive
X126	***	male	10		7.6	negtive
X127	***	male	10		52.2	postive
X128	***	male	10		<5	negtive
X129	***	male	10		<5	negtive
X130	***	male	10		<5	negtive
X309	***	male	10		16.4	negtive
B001	***	male	16		15.3	negtive
B004	***	male	16		8.8	negtive
B005	***	male	16		28	negtive
B007	***	male	16		13.2	negtive
B009	***	male	16		<5	negtive
B010	***	male	16		12.1	negtive
B014	***	male	16		<5	negtive
B015	***	male	16		9.6	negtive
B020	***	male	16		8.7	negtive
X725	***	male	14		<5	negtive
X726	***	male	14		<5	negtive
X727	***	male	14		9.1	negtive
X728	***	male	14		5.9	negtive
X729	***	male	14		<5	negtive
X730	***	male	14		<5	negtive
X731	***	male	14		8.3	negtive
X732	***	male	14		14.7	negtive
X733	***	male	14		<5	negtive
X734	***	male	14		17.8	negtive
X825	***	male	12		<5	negtive
X826	***	male	12		<5	negtive
X827	***	male	12		8.3	negtive
X828	***	male	12		<5	negtive
X829	***	male	12		7.1	negtive
X830	***	male	12		5.5	negtive
X831	***	male	12		<5	negtive
X832	***	male	12		9.6	negtive
X833	***	male	12		<5	negtive
X834	***	male	12		<5	negtive
B008	***	male	17		<5	negtive
B016	***	male	17		58.3	postive
B017	***	male	17		<5	negtive
B019	***	male	17		7.8	negtive
B022	***	male	17		<5	negtive
B249	***	male	18		<5	negtive
B251	***	male	18		<5	negtive
B252	***	male	18		<5	negtive
B256	***	male	18		<5	negtive
126	***	female	0.0492813		<5	negtive	0
142	***	female	0.019165		<5	negtive	0
161	***	female	0.0355921		8	negtive	0
191	***	female	0.019165		<5	negtive	0
200	***	female	0.0246407		10.4	negtive	0
239	***	female	0.0301164		<5	negtive	0
241	***	female	0.0246407		<5	negtive	0
36	***	female	0.00273785		<5	negtive	0
60	***	female	0.019165		<5	negtive	0
69	***	female	0.00273785		<5	negtive	0
84	***	female	0.0246407		8.9	negtive	0
87	***	female	0.11499		<5	negtive	0
90	***	female	0.0833333		<5	negtive	0
96	***	female	0.0246407		16.7	negtive	0
97	***	female	0.1478		<5	negtive	0
236	***	female	0.2491		<5	negtive	1
46	***	female	0.0766598		<5	negtive	1
83	***	female	0.0219028		<5	negtive	1
9	***	female	0.0410678		<5	negtive	1
163	***	female	0.2245		<5	negtive	2
10	***	female	0.0273785		12.2	negtive	9
141	***	female	0.0438056		<5	negtive	9
227	***	female	0.0383299		<5	negtive	9
44	***	female	0.019165		<5	negtive	9
S037	***	female	0.0438356		6.2	negtive	9
167	***	female	0.666667		6.7	negtive	3
124	***	female	2		30.1	negtive	4
S126	***	female	1.66667		44.4	postive	4
64	***	female	2.58		23.4	negtive	9
S031	***	female	2.75		39.5	negtive	9
S097	***	female	1.75		21.3	negtive	9
S005	***	female	4		8.9	negtive	9
X001	***	female	6		12.2	negtive
X002	***	female	6		6.5	negtive
X003	***	female	6		38.5	negtive
X004	***	female	6		<5	negtive
X005	***	female	6		<5	negtive
X011	***	female	6		<5	negtive
X012	***	female	6		10.3	negtive
X013	***	female	6		<5	negtive
X014	***	female	6		<5	negtive
X015	***	female	6		<5	negtive
X021	***	female	6		<5	negtive
X022	***	female	6		<5	postive
X023	***	female	6		11	negtive
X024	***	female	6		<5	negtive
X025	***	female	6		<5	negtive
X031	***	female	6		<5	negtive
19	***	female	5		9.3	negtive	4
106	***	female	5		<5	negtive	9
X191	***	female	8		<5	negtive
X192	***	female	8		28.1	negtive
X193	***	female	8		<5	negtive
X194	***	female	8		<5	negtive
X195	***	female	8		<5	negtive
X201	***	female	8		6.8	negtive
X202	***	female	8		14.5	negtive
X203	***	female	8		20.7	negtive
X204	***	female	8		<5	negtive
X205	***	female	8		<5	negtive
X207	***	female	8		<5	negtive
X211	***	female	8		<5	negtive
X212	***	female	8		<5	negtive
X213	***	female	8		9.6	negtive
X214	***	female	8		<5	negtive
X215	***	female	8		<5	negtive
X302	***	female	9		6.7	negtive
X313	***	female	9		6.5	negtive
X391	***	female	7		<5	negtive
X392	***	female	7		7.8	negtive
X393	***	female	7		<5	negtive
X394	***	female	7		32.7	negtive
X395	***	female	7		13.9	negtive
X396	***	female	7		<5	negtive
X397	***	female	7		<5	negtive
X398	***	female	7		<5	negtive
X399	***	female	7		14.3	negtive
X400	***	female	7		6	negtive
X401	***	female	7		<5	negtive
X018	***	female	10		11.3	negtive
X139	***	female	11		<5	negtive
X140	***	female	11		<5	negtive
X141	***	female	11		6	negtive
X142	***	female	11		<5	negtive
X143	***	female	11		5.2	negtive
X144	***	female	11		<5	negtive
X145	***	female	11		15	negtive
X146	***	female	11		5.8	negtive
X147	***	female	11		<5	negtive
X148	***	female	11		27.3	negtive
X149	***	female	11		27.3	negtive
X150	***	female	11		<5	negtive
X151	***	female	11		<5	negtive
X152	***	female	11		11.8	negtive
X153	***	female	11		20	negtive
X154	***	female	11		<5	negtive
X155	***	female	11		<5	negtive
X156	***	female	11		77.2	postive
X157	***	female	11		<5	negtive
X158	***	female	11		8.6	negtive
B006	***	female	16		<5	negtive
B011	***	female	16		9.1	negtive
B013	***	female	16		67.2	postive
X606	***	female	13		6.6	negtive
X607	***	female	13		<5	negtive
X608	***	female	13		<5	negtive
X609	***	female	13		49.3	postive
X610	***	female	13		54.5	postive
X611	***	female	13		<5	negtive
X612	***	female	13		<5	negtive
X613	***	female	13		<5	negtive
X614	***	female	13		<5	negtive
X615	***	female	13		9.3	negtive
X706	***	female	15		<5	negtive
X707	***	female	15		12.1	negtive
X708	***	female	15		<5	negtive
X709	***	female	15		<5	negtive
X710	***	female	15		<5	negtive
X711	***	female	15		10.9	negtive
X712	***	female	15		63.3	postive
X713	***	female	15		8.4	negtive
X714	***	female	15		<5	negtive
X715	***	female	15		10.6	negtive
B002	***	female	17		<5	negtive
B003	***	female	17		17.2	negtive
B012	***	female	17		<5	negtive
B018	***	female	17		8	negtive
B021	***	female	17		<5	negtive
B250	***	female	18		<5	negtive
B253	***	female	18		18.3	negtive
B254	***	female	18		<5	negtive
B255	***	female	18		<5	negtive
B257	***	female	18		<5	negtive
B258	***	female	18		5.3	negtive
